# Supplementary material for: INHBA is a Prognostic Biomarker and Correlated With Immune Cell Infiltration in Cervical Cancer
Source: Front Genet. 2022 Jan 4;12:705512. doi: 10.3389/fgene.2021.705512 (PMC8764128; doi:10.3389/fgene.2021.705512)
Supplement: Supplementary file 1 [file Table2.XLSX]

## Sheet: Sheet1
ID	Description	setSize	enrichmentScore	NES	pvalue	p.adjust	qvalues	rank	leading_edge	core_enrichment
REACTOME_EXTRACELLULAR_MATRIX_ORGANIZATION	REACTOME_EXTRACELLULAR_MATRIX_ORGANIZATION	299	0.75491	3.03705	0.0013089	0.0149747	0.0105463	3959	tags=58%, list=11%, signal=52%	COL11A1/MMP10/MMP13/COL10A1/MMP1/FN1/COMP/COL8A1/COL1A1/ITGA11/MMP3/THBS1/COL5A2/COL1A2/P4HA3/SERPINE1/NID2/COL5A1/VCAN/ADAM12/TNC/LOXL2/MMP16/COL12A1/ASPN/LAMC2/ITGB3/COL6A3/COL3A1/ITGA5/SPARC/COL17A1/ADAMTS16/ADAMTS5/FBN1/LAMA3/MMP2/LUM/ADAMTS2/MFAP5/MMP8/COL14A1/MATN3/IBSP/LTBP2/COL4A1/TTR/LAMA4/ACAN/TGFB2/COL4A2/BGN/ADAMTS4/BMP4/MMP11/DCN/CTSK/COL15A1/COL6A2/DDR2/MMP9/PDGFB/ADAMTS18/EMILIN1/C…
KEGG_ECM_RECEPTOR_INTERACTION	KEGG_ECM_RECEPTOR_INTERACTION	83	0.821466	2.84641	0.0015528	0.0149747	0.0105463	3959	tags=69%, list=11%, signal=61%	COL11A1/FN1/COMP/COL1A1/ITGA11/THBS1/COL5A2/COL1A2/THBS2/COL5A1/TNC/LAMC2/ITGB3/COL6A3/COL3A1/ITGA5/LAMA3/IBSP/COL4A1/LAMA4/COL4A2/COL6A2/COL5A3/TNN/COL6A1/LAMA1/ITGB6/COL2A1/SDC2/ITGA1/LAMA2/ITGB1/COL4A6/ITGA8/ITGA2/LAMB3/HSPG2/ITGAV/ITGA6/LAMB1/THBS4/ITGB5/GP9/ITGA3/VWF/LAMC1/ITGA4/ITGA9/LAMB4/AGRN/LAMC3/SV2B/VTN/COL4A4/SDC4/ITGB4/SPP1
REACTOME_DEGRADATION_OF_THE_EXTRACELLULAR_MATRIX	REACTOME_DEGRADATION_OF_THE_EXTRACELLULAR_MATRIX	139	0.756111	2.82841	0.00143472	0.0149747	0.0105463	3183	tags=52%, list=9%, signal=47%	COL11A1/MMP10/MMP13/COL10A1/MMP1/FN1/COL8A1/COL1A1/MMP3/COL5A2/COL1A2/COL5A1/MMP16/COL12A1/LAMC2/COL6A3/COL3A1/COL17A1/ADAMTS16/ADAMTS5/FBN1/LAMA3/MMP2/MMP8/COL14A1/COL4A1/ACAN/COL4A2/ADAMTS4/MMP11/DCN/CTSK/COL15A1/COL6A2/MMP9/ADAMTS18/COL5A3/ADAMTS1/NID1/TLL1/COL6A1/HTRA1/FBN2/TIMP2/ADAMTS9/COL13A1/MMP20/CTRB2/COL2A1/MMP12/MMP14/COL4A6/CTRB1/OPTC/LAMB3/HSPG2/COL8A2/COL16A1/COL4A5/LAMB1/LAMC1/BMP…
KEGG_FOCAL_ADHESION	KEGG_FOCAL_ADHESION	199	0.725028	2.81539	0.00138889	0.0149747	0.0105463	5240	tags=52%, list=15%, signal=45%	COL11A1/FN1/COMP/COL1A1/ITGA11/VEGFC/THBS1/COL5A2/COL1A2/THBS2/COL5A1/TNC/LAMC2/ITGB3/COL6A3/COL3A1/ITGA5/LAMA3/IBSP/COL4A1/MYL2/LAMA4/COL4A2/CAV1/PDGFRB/MYLK/COL6A2/PDGFB/SHC4/COL5A3/MYL9/TNN/COL6A1/LAMA1/PAK5/ITGB6/PDGFD/ACTN1/FLT1/RASGRF1/PDGFRA/COL2A1/CCND1/ITGA1/LAMA2/HGF/ITGB1/COL4A6/KDR/PGF/ITGA8/PDGFC/ITGA2/LAMB3/ITGAV/BIRC3/ITGA6/FLT4/LAMB1/THBS4/ITGB5/FLNA/AKT3/ITGA3/VWF/LAMC1/MYL10/ITG…
REACTOME_NON_INTEGRIN_MEMBRANE_ECM_INTERACTIONS	REACTOME_NON_INTEGRIN_MEMBRANE_ECM_INTERACTIONS	59	0.856368	2.81123	0.00164204	0.0149747	0.0105463	2439	tags=66%, list=7%, signal=62%	COL11A1/COL10A1/FN1/COL1A1/THBS1/COL5A2/COL1A2/COL5A1/TNC/LAMC2/ITGB3/COL3A1/LAMA3/COL4A1/TTR/LAMA4/COL4A2/DDR2/PDGFB/COL5A3/LAMA1/ACTN1/COL2A1/SDC2/LAMA2/ITGB1/COL4A6/DMD/ITGA2/LAMB3/HSPG2/FGF2/ITGAV/ITGA6/COL4A5/LAMB1/ITGB5/LAMC1/TGFB1
REACTOME_COLLAGEN_FORMATION	REACTOME_COLLAGEN_FORMATION	90	0.779241	2.75598	0.00152207	0.0149747	0.0105463	4062	tags=68%, list=12%, signal=60%	COL11A1/MMP13/COL10A1/COL8A1/COL1A1/MMP3/COL5A2/COL1A2/P4HA3/COL5A1/LOXL2/COL12A1/LAMC2/COL6A3/COL3A1/COL17A1/LAMA3/ADAMTS2/COL14A1/COL4A1/COL4A2/COL15A1/COL6A2/MMP9/COL5A3/TLL1/COL6A1/COL13A1/MMP20/COL2A1/LOXL1/ADAMTS3/COL4A6/PCOLCE/LAMB3/PXDN/COL24A1/COL8A2/ITGA6/COL16A1/COL4A5/ADAMTS14/SERPINH1/LOX/COL27A1/PLOD2/BMP1/PCOLCE2/DST/COL18A1/P4HA2/P3H3/P3H2/LOXL4/P3H1/PLEC/COL4A4/PLOD1/ITGB4/PLOD3/…
REACTOME_ECM_PROTEOGLYCANS	REACTOME_ECM_PROTEOGLYCANS	76	0.800071	2.72361	0.00157729	0.0149747	0.0105463	2166	tags=63%, list=6%, signal=59%	FN1/COMP/COL1A1/COL5A2/COL1A2/SERPINE1/COL5A1/VCAN/TNC/ASPN/ITGB3/COL6A3/COL3A1/SPARC/LAMA3/LUM/MATN3/IBSP/COL4A1/LAMA4/ACAN/TGFB2/COL4A2/BGN/DCN/COL6A2/COL5A3/TNN/COL6A1/LAMA1/ITGB6/NCAM1/HAPLN1/COL2A1/LAMA2/ITGB1/COL4A6/ITGA8/ITGA2/HSPG2/ITGAV/COL4A5/LAMB1/ITGB5/LRP4/APP/LAMC1/TGFB3
REACTOME_COLLAGEN_DEGRADATION	REACTOME_COLLAGEN_DEGRADATION	63	0.811452	2.69936	0.00161812	0.0149747	0.0105463	1768	tags=57%, list=5%, signal=54%	COL11A1/MMP10/MMP13/COL10A1/MMP1/COL8A1/COL1A1/MMP3/COL5A2/COL1A2/COL5A1/COL12A1/COL6A3/COL3A1/COL17A1/MMP2/MMP8/COL14A1/COL4A1/COL4A2/MMP11/CTSK/COL15A1/COL6A2/MMP9/COL5A3/COL6A1/COL13A1/MMP20/COL2A1/MMP12/MMP14/COL4A6/COL8A2/COL16A1/COL4A5
REACTOME_ASSEMBLY_OF_COLLAGEN_FIBRILS_AND_OTHER_MULTIMERIC_STRUCTURES	REACTOME_ASSEMBLY_OF_COLLAGEN_FIBRILS_AND_OTHER_MULTIMERIC_STRUCTURES	61	0.820886	2.72376	0.00160514	0.0149747	0.0105463	2361	tags=66%, list=7%, signal=61%	COL11A1/MMP13/COL10A1/COL8A1/COL1A1/MMP3/COL5A2/COL1A2/COL5A1/LOXL2/COL12A1/LAMC2/COL6A3/COL3A1/COL17A1/LAMA3/COL14A1/COL4A1/COL4A2/COL15A1/COL6A2/MMP9/COL5A3/TLL1/COL6A1/MMP20/COL2A1/LOXL1/COL4A6/PCOLCE/LAMB3/PXDN/COL24A1/COL8A2/ITGA6/COL4A5/LOX/COL27A1/BMP1/DST
