# Supplementary material for: INHBA is a Prognostic Biomarker and Correlated With Immune Cell Infiltration in Cervical Cancer
Source: Front Genet. 2022 Jan 4;12:705512. doi: 10.3389/fgene.2021.705512 (PMC8764128; doi:10.3389/fgene.2021.705512)
Supplement: Supplementary file 2 [file Table1.XLSX]

## Sheet: Sheet1
gene_name	gene_id	gene_biotype	cor_pearson	p_pearson	cor_spearman	p_spearman
FN1	ENSG00000115414	protein_coding	0.762918	1.5439e-59	0.768641	0
COL5A2	ENSG00000204262	protein_coding	0.738075	6.98669e-54	0.755337	0
THBS1	ENSG00000137801	protein_coding	0.726984	1.46506e-51	0.707755	0
COL12A1	ENSG00000111799	protein_coding	0.724952	3.79147e-51	0.729841	0
COL5A1	ENSG00000130635	protein_coding	0.724649	4.36467e-51	0.753604	0
FAP	ENSG00000078098	protein_coding	0.715891	2.37736e-49	0.738766	0
CALD1	ENSG00000122786	protein_coding	0.707431	9.81493e-48	0.703749	0
INHBA-AS1	ENSG00000224116	lncRNA	0.703234	5.92023e-47	0.742893	6.28843e-55
TNFAIP6	ENSG00000123610	protein_coding	0.700338	2.00824e-46	0.698338	0
ADAMTS12	ENSG00000151388	protein_coding	0.692572	4.94613e-45	0.743705	0
NTM	ENSG00000182667	protein_coding	0.688102	2.98866e-44	0.725886	0
THBS2	ENSG00000186340	protein_coding	0.686746	5.12505e-44	0.702289	0
GREM1	ENSG00000166923	protein_coding	0.685849	7.30722e-44	0.697144	0
SULF1	ENSG00000137573	protein_coding	0.685673	7.8332e-44	0.70711	0
MSRB3	ENSG00000174099	protein_coding	0.683485	1.85168e-43	0.702413	0
DKK3	ENSG00000050165	protein_coding	0.682148	3.12029e-43	0.677293	0
COL8A1	ENSG00000144810	protein_coding	0.675919	3.42229e-42	0.699693	0
GLT8D2	ENSG00000120820	protein_coding	0.671709	1.67138e-41	0.683235	0
LOXL2	ENSG00000134013	protein_coding	0.667397	8.25526e-41	0.683266	0
ITGA5	ENSG00000161638	protein_coding	0.665415	1.70505e-40	0.659952	0
SPARC	ENSG00000113140	protein_coding	0.661508	7.00698e-40	0.693285	0
ADAMTS2	ENSG00000087116	protein_coding	0.661088	8.1477e-40	0.704232	0
ADAM12	ENSG00000148848	protein_coding	0.660108	1.15691e-39	0.677787	0
HTRA3	ENSG00000170801	protein_coding	0.652282	1.81621e-38	0.659392	0
AEBP1	ENSG00000106624	protein_coding	0.651986	2.01206e-38	0.669277	0
NID2	ENSG00000087303	protein_coding	0.647197	1.04092e-37	0.678158	0
COL4A1	ENSG00000187498	protein_coding	0.644186	2.88142e-37	0.675619	0
COL6A3	ENSG00000163359	protein_coding	0.642545	4.99434e-37	0.678979	0
COL1A1	ENSG00000108821	protein_coding	0.641908	6.17738e-37	0.677934	0
TAGLN	ENSG00000149591	protein_coding	0.641218	7.77538e-37	0.657683	0
LAMA4	ENSG00000112769	protein_coding	0.63843	1.95586e-36	0.656243	0
RGS4	ENSG00000117152	protein_coding	0.638336	2.01722e-36	0.66147	0
ZNF469	ENSG00000225614	protein_coding	0.636043	4.27627e-36	0.656988	0
SERPINE1	ENSG00000106366	protein_coding	0.633984	8.3487e-36	0.601003	0
RECK	ENSG00000122707	protein_coding	0.632698	1.2648e-35	0.629338	0
PLPP4	ENSG00000203805	protein_coding	0.632618	1.29793e-35	0.650553	0
VCAN	ENSG00000038427	protein_coding	0.632058	1.55423e-35	0.687731	0
ANTXR1	ENSG00000169604	protein_coding	0.631378	1.93392e-35	0.622704	0
LTBP2	ENSG00000119681	protein_coding	0.631115	2.10383e-35	0.655485	0
COL4A2	ENSG00000134871	protein_coding	0.630046	2.96134e-35	0.666607	0
FILIP1L	ENSG00000168386	protein_coding	0.626909	8.01281e-35	0.625176	0
CCN1	ENSG00000142871	protein_coding	0.624327	1.80323e-34	0.620063	0
NOX4	ENSG00000086991	protein_coding	0.622509	3.17709e-34	0.635735	0
EDNRA	ENSG00000151617	protein_coding	0.622082	3.62725e-34	0.673194	0
COL1A2	ENSG00000164692	protein_coding	0.620983	5.09664e-34	0.65941	0
FBN1	ENSG00000166147	protein_coding	0.618757	1.01066e-33	0.666432	0
ANTXR2	ENSG00000163297	protein_coding	0.616596	1.95466e-33	0.599169	0
POSTN	ENSG00000133110	protein_coding	0.615805	2.48521e-33	0.652828	0
LINC00702	ENSG00000233117	lncRNA	0.614106	4.15391e-33	0.654193	9.34105e-39
ACTN1	ENSG00000072110	protein_coding	0.613938	4.36861e-33	0.586346	0
COL10A1	ENSG00000123500	protein_coding	0.612437	6.85794e-33	0.635868	0
AC037198.1	ENSG00000276107	lncRNA	0.611784	8.33694e-33	0.601489	1.71013e-31
VEGFC	ENSG00000150630	protein_coding	0.611691	8.57251e-33	0.579712	0
AC009093.1	ENSG00000259807	lncRNA	0.611486	9.11204e-33	0.642425	5.1997e-37
COL6A2	ENSG00000142173	protein_coding	0.610324	1.28816e-32	0.650806	0
SUGCT	ENSG00000175600	protein_coding	0.609808	1.50161e-32	0.595841	0
PDGFRB	ENSG00000113721	protein_coding	0.609438	1.67598e-32	0.64913	0
ANGPTL2	ENSG00000136859	protein_coding	0.607963	2.59166e-32	0.636188	0
COL3A1	ENSG00000168542	protein_coding	0.602535	1.26455e-31	0.649565	0
CDH11	ENSG00000140937	protein_coding	0.598854	3.64093e-31	0.639936	0
DACT1	ENSG00000165617	protein_coding	0.596446	7.21983e-31	0.627154	0
MMP2	ENSG00000087245	protein_coding	0.594518	1.24386e-30	0.619075	0
AC134312.5	ENSG00000261327	lncRNA	0.592177	2.39588e-30	0.63491	6.18271e-36
SGIP1	ENSG00000118473	protein_coding	0.586214	1.24271e-29	0.625692	0
ITGA11	ENSG00000137809	protein_coding	0.585921	1.3462e-29	0.604109	0
LHFPL6	ENSG00000183722	protein_coding	0.583603	2.52741e-29	0.568697	0
CCN2	ENSG00000118523	protein_coding	0.582597	3.31712e-29	0.575235	0
OLFML2B	ENSG00000162745	protein_coding	0.581409	4.5676e-29	0.614867	0
P4HA3	ENSG00000149380	protein_coding	0.579548	7.51982e-29	0.612117	0
MICAL2	ENSG00000133816	protein_coding	0.57663	1.63253e-28	0.537329	0
TIMP2	ENSG00000035862	protein_coding	0.576419	1.72588e-28	0.586481	0
RTN4	ENSG00000115310	protein_coding	0.573886	3.35954e-28	0.559617	0
IGFBP7	ENSG00000163453	protein_coding	0.573598	3.6226e-28	0.575068	0
CAVIN1	ENSG00000177469	protein_coding	0.572969	4.27012e-28	0.547824	0
CCN4	ENSG00000104415	protein_coding	0.568848	1.24274e-27	0.580984	0
SAMD4A	ENSG00000020577	protein_coding	0.568227	1.45795e-27	0.512924	0
CLMP	ENSG00000166250	protein_coding	0.56812	1.49843e-27	0.587922	0
AMIGO2	ENSG00000139211	protein_coding	0.567513	1.75087e-27	0.507324	0
SPOCK1	ENSG00000152377	protein_coding	0.564985	3.3371e-27	0.564685	0
PDGFB	ENSG00000100311	protein_coding	0.563869	4.42806e-27	0.546025	0
DDR2	ENSG00000162733	protein_coding	0.563304	5.10807e-27	0.581953	0
ACTA2	ENSG00000107796	protein_coding	0.55962	1.28767e-26	0.591289	0
COL6A1	ENSG00000142156	protein_coding	0.558351	1.76611e-26	0.586699	0
COL11A1	ENSG00000060718	protein_coding	0.557206	2.34566e-26	0.607231	3.21435e-32
ADAMTS4	ENSG00000158859	protein_coding	0.556333	2.9104e-26	0.5553	0
AC093908.1	ENSG00000280219	TEC	0.555293	3.76039e-26	0.713451	7.05062e-49
BICC1	ENSG00000122870	protein_coding	0.555256	3.79409e-26	0.596099	0
NID1	ENSG00000116962	protein_coding	0.554862	4.18039e-26	0.551292	0
ST6GALNAC5	ENSG00000117069	protein_coding	0.554609	4.44761e-26	0.534391	5.37481e-24
PRSS23	ENSG00000150687	protein_coding	0.553841	5.36793e-26	0.542322	0
BGN	ENSG00000182492	protein_coding	0.553229	6.23481e-26	0.59652	0
HTRA1	ENSG00000166033	protein_coding	0.552726	7.048e-26	0.556654	0
LRRC32	ENSG00000137507	protein_coding	0.55012	1.32663e-25	0.581454	0
LINC01614	ENSG00000230838	lncRNA	0.548608	1.90939e-25	0.57168	5.97357e-28
FNDC1	ENSG00000164694	protein_coding	0.547559	2.45632e-25	0.570447	8.22554e-28
LGALS1	ENSG00000100097	protein_coding	0.547353	2.58055e-25	0.540404	0
CHSY3	ENSG00000198108	protein_coding	0.546524	3.14575e-25	0.589166	0
MMP14	ENSG00000157227	protein_coding	0.544118	5.57402e-25	0.562313	0
TIMP3	ENSG00000100234	protein_coding	0.543816	5.98619e-25	0.527486	2.56998e-23
FSTL1	ENSG00000163430	protein_coding	0.543758	6.06969e-25	0.547895	0
